# Supplementary material for: Steady Decline of HBV DNA Load under NAs in Lymphoma Patients and a Higher Level of qAnti-HBc Predict HBV Reactivation
Source: J Clin Med. 2023 Dec 19;13(1):23. doi: 10.3390/jcm13010023 (PMC10779810; doi:10.3390/jcm13010023)
Supplement: Supplementary file 1 [file jcm-13-00023-s001.zip]

Archive with 1 entries (1 files):
- jcm-2601752-supplementary.pdf
